# Supplementary material for: Modeling of Severity Classification Algorithm Using Abdominal Aortic Aneurysm Computed Tomography Image Segmentation Based on U-Net with Improved Noise Reduction Performance
Source: Sensors (Basel). 2025 Oct 22;25(21):6509. doi: 10.3390/s25216509 (PMC12610145; doi:10.3390/s25216509)
Supplement: Supplementary file 1 [file sensors-25-06509-s001.zip]

Archive with 1 entries (1 files):
- sensors-3903104-supplementary.pdf
